# Supplementary material for: Mucosal Plasma Cell Activation and Proximity to Nerve Fibres Are Associated with Glycocalyx Reduction in Diarrhoea-Predominant Irritable Bowel Syndrome: Jejunal Barrier Alterations Underlying Clinical Manifestations
Source: Cells. 2022 Jun 28;11(13):2046. doi: 10.3390/cells11132046 (PMC9265332; doi:10.3390/cells11132046)
Supplement: Supplementary file 1 [file cells-11-02046-s001.zip]

Archive with 1 entries (1 files):
- cells-1772446-supplementary.pdf
